# Supplementary material for: Prognostic Impact of the AML60+ Score for Elderly Patients with Acute Myeloid Leukemia Treated with Hypomethylating Agents: A Retrospective Multicentric Analysis
Source: Cancers (Basel). 2025 Aug 14;17(16):2658. doi: 10.3390/cancers17162658 (PMC12384718; doi:10.3390/cancers17162658)
Supplement: Supplementary file 1 [file cancers-17-02658-s001.zip]

Archive with 1 entries (1 files):
- cancers-3757869-supplementary.pdf
